# Supplementary material for: Artificial Intelligence in Patient Blood Management: A Systematic Review of Predictive, Diagnostic, and Decision Support Applications
Source: J Clin Med. 2025 Nov 29;14(23):8479. doi: 10.3390/jcm14238479 (PMC12693012; doi:10.3390/jcm14238479)
Supplement: Supplementary file 1 [file jcm-14-08479-s001.zip]

Archive with 1 entries (1 files):
- jcm-3968312-supplementary.pdf
